# Supplementary material for: The Evidence for Perioperative Anesthetic Techniques in the Prevention of New-Onset or Recurrent Complex Regional Pain Syndrome in Hand Surgery
Source: J Pers Med. 2024 Aug 4;14(8):825. doi: 10.3390/jpm14080825 (PMC11355343; doi:10.3390/jpm14080825)
Supplement: Supplementary file 1 [file jpm-14-00825-s001.zip]

Archive with 1 entries (1 files):
- jpm-3086522-supplementary.pdf
